# Supplementary material for: Atlas of Fshr expression from novel reporter mice
Source: eLife. 2025 Jan 8;13:RP93413. doi: 10.7554/eLife.93413 (PMC11709436; doi:10.7554/eLife.93413)
Supplement: Figure 1—source data 1. [file elife-93413-fig1-data1.zip]

Archive with 14 entries (13 files):
- Figure1B_SourceData/
- __MACOSX/._Figure1B_SourceData
- Figure1B_SourceData/Uncropped Primer pair EGE-YHN-013-A-R-GT-F-EGE-YHN-013-A-R- 741.tif
- __MACOSX/Figure1B_SourceData/._Uncropped Primer pair EGE-YHN-013-A-R-GT-F-EGE-YHN-013-A-R- 741.tif
- Figure1B_SourceData/Primer pair EGE-YHN-013-A-R-GT-F-EGE-YHN-013-A-R- 741.tif
- __MACOSX/Figure1B_SourceData/._Primer pair EGE-YHN-013-A-R-GT-F-EGE-YHN-013-A-R- 741.tif
- Figure1B_SourceData/Primer pair EGE-YHN-013-A-L-GT-F-EGE-YHN- 740.tif
- __MACOSX/Figure1B_SourceData/._Primer pair EGE-YHN-013-A-L-GT-F-EGE-YHN- 740.tif
- Figure1B_SourceData/Labelled images for Figure1B-c.tif
- __MACOSX/Figure1B_SourceData/._Labelled images for Figure1B-c.tif
- Figure1B_SourceData/Labelled images for Figure1B-b.tif
- __MACOSX/Figure1B_SourceData/._Labelled images for Figure1B-b.tif
- Figure1B_SourceData/Uncropped Primer pair EGE-YHN-013-A-L-GT-F and EGE-YHN- 740.tif
- __MACOSX/Figure1B_SourceData/._Uncropped Primer pair EGE-YHN-013-A-L-GT-F and EGE-YHN- 740.tif
