# Supplementary material for: Atlas of Fshr expression from novel reporter mice
Source: eLife. 2025 Jan 8;13:RP93413. doi: 10.7554/eLife.93413 (PMC11709436; doi:10.7554/eLife.93413)
Supplement: Figure 1—source data 2. [file elife-93413-fig1-data2.zip]

Archive with 16 entries (15 files):
- Figure1C_SourceData/
- __MACOSX/._Figure1C_SourceData
- Figure1C_SourceData/Uncropp original EGE-YHN-013-A A NcoI heter- mice Southern blot original data.tif
- __MACOSX/Figure1C_SourceData/._Uncropp original EGE-YHN-013-A A NcoI heter- mice Southern blot original data.tif
- Figure1C_SourceData/labelled Original images for Figure 1-C-b2.tif
- __MACOSX/Figure1C_SourceData/._labelled Original images for Figure 1-C-b2.tif
- Figure1C_SourceData/Uncropp original  EGE-YHN-013-A A NcoI Heter-mice Southern blot original data.tif
- __MACOSX/Figure1C_SourceData/._Uncropp original  EGE-YHN-013-A A NcoI Heter-mice Southern blot original data.tif
- Figure1C_SourceData/Uncropp original EGE-YHN-013-A 5'probe ScaI heter-mice Southern blot original data-2.tif
- __MACOSX/Figure1C_SourceData/._Uncropp original EGE-YHN-013-A 5'probe ScaI heter-mice Southern blot original data-2.tif
- Figure1C_SourceData/labelled Original images for Figure 1-C-b1 .tif
- __MACOSX/Figure1C_SourceData/._labelled Original images for Figure 1-C-b1 .tif
- Figure1C_SourceData/Uncropp original ,  EGE-YHN-013-A 5'probe ScaI heter-mice Southern blot original data1.tif
- __MACOSX/Figure1C_SourceData/._Uncropp original ,  EGE-YHN-013-A 5'probe ScaI heter-mice Southern blot original data1.tif
- Figure1C_SourceData/labelled Fig. 1C.tif
- __MACOSX/Figure1C_SourceData/._labelled Fig. 1C.tif
